# Supplementary material for: Minimal Influence of Cayenne Pepper on the Human Gastrointestinal Microbiota and Intestinal Inflammation in Healthy Adult Humans—A Pilot Study
Source: Life (Basel). 2022 Nov 11;12(11):1849. doi: 10.3390/life12111849 (PMC9695709; doi:10.3390/life12111849)
Supplement: Supplementary file 1 [file life-12-01849-s001.zip]

Archive with 1 entries (1 files):
- life-1986558-supplementary.pdf
